# Supplementary material for: Impact of bone marrow involvement on outcome in relapsed and refractory transplant eligible diffuse large B-cell lymphoma and transformed indolent lymphoma
Source: PLoS One. 2020 Jul 8;15(7):e0235786. doi: 10.1371/journal.pone.0235786 (PMC7343149; doi:10.1371/journal.pone.0235786)
Supplement: S1 Table — Abbreviations: BMI: bone marrow infiltration, noBMI: no bone marrow infiltration, conBMI: concordant bone marrow infiltration, disBMI: discordant bone marrow infiltration, CHOP: cyclophosphamide, hydroxydaunorubicin, vincristine, prednisolone, R: rituximab, CHOEP: cyclophosphamide, hydroxydaunorubicin, vincristine, etoposide, prednisolone, DA-EPOCH-R: dose adjusted etoposide, prednisolone, vincristine, cyclophosphamide, doxorubicin, rituximab. (XLSX) [file pone.0235786.s002.xlsx]

## Sheet: Tabelle1
	S1 Table. Front-line regimens of patients grouped by type of BMI
	Chararacteristics	noBMI	conBMI	disBMI	P-value
		(n =57)	(n =19)	(n =6)
		No. (%)	No. (%)	No. (%)
					noBMI vs conBMI	noBMI vs disBMI	conBMI vs disBMI
	front-line chemotherapy regimen
	CHOP (+/-R)	45 (79)	14 (73.6)	5 (83.3)	0.634	0.801	0.629
	CHOEP (+/-R)/ DA-EPOCH-R	8 (14)	4 (21.1)	1 (16.7)
	other (e.g. GMALL-B-ALL/NHL2002)	4 (7)	1 (5.3)	0 (0)
	prior Rituximab treatment	44 (77.2)	11 (57.9)	4 (66.7)	0.103	0.565	0.702
