# Supplementary material for: Impact of bone marrow involvement on outcome in relapsed and refractory transplant eligible diffuse large B-cell lymphoma and transformed indolent lymphoma
Source: PLoS One. 2020 Jul 8;15(7):e0235786. doi: 10.1371/journal.pone.0235786 (PMC7343149; doi:10.1371/journal.pone.0235786)
Supplement: S2 Table — Abbreviations: AA: Ann Arbor stage, BMI: bone marrow infiltration, noBMI: no bone marrow infiltration, conBMI: concordant bone marrow infiltration, disBMI: discordant bone marrow infiltration, saaIPI: secondary age adjusted International Prognostic Index, TRIL: transformed indolent lymphoma, CNS: central nervous system, SCT: stem cell transplantation, CR: complete remission, COO: cell of origin, IHC: immunohistochemistry GCB: germinal center B-cell, wt: wildtype; *including patients not achieving complete response after front-line treatment. (XLSX) [file pone.0235786.s003.xlsx]

## Sheet: Tabelle1
	S2 Table. Clinicopathologic characteristics of patients with extensive disease defined as AA>2 grouped by type of BMI
	Chararacteristics	extensive disease, noBMI	conBMI	disBMI	P-value
		(n =44)	(n =19)	(n =6)
		No. (%)	No. (%)	No. (%)
					extensive disease, noBMI vs conBMI	extensive disease, noBMIvs disBMI
	Age at relapse (years)
	Median (Range)	59 (23 - 75)	56 (36-71)	58 (51 - 65)	0.99	0.73
	Sex				0.448	0.052
	Male	32 (72.7)	12 (63.2)	2 (33.3)
	Female	12 (27.3)	7 (36.8)	4 (66.7)
	saaIPI ≥2	33 (75)	16 (84.2)	5 (83.3)	0.42	0.654
	Bulky mass ≥7.5 cm	16 (36.4)	4 (21.1)	2 (33.3)	0.231	0.885
	duration of first complete remission <12 months*	33 (75)	11 (57.9)	2 (33)	0.175	0.037
	TRIL	10 (22.7)	5 (26.3)	6 (100)	0.759	<0.001
	secondary CNS involvement	12 (27.3)	1 (5.3)	0 (0)	0.048	0.142
	failure to 1st salvage regimen	18 (40.9)	5 (26.3)	3 (50)	0.27	0.672
	prior Rituximab treatment	33 (75)	11 (57.9)	4 (66.7)	0.175	0.662
	completed SCT	32 (72.7)	14 (73.7)	4 (66.7)	0.937	0.756
	autologous SCT	30 (68.2)	11 (57.9)	3 (50)
	allogeneic SCT	1 (2.3)	0 (0)	2 (33.3)
	tandem SCT	1 (2.3)	1 (15.3)	1 (16.7)
	no CR before SCT	20 (62.5)	8 (57.1)	4 (100)	0.732	0.134
	no CR after SCT	11 (35.5)	6 (42.9)	2 (50)	0.637	0.572
	COO (IHC)
	GCB	11 (57.9)	3 (17.6)	0 (0)	0.01	0.62
	nonGCB	8 (42.1)	14 (82.4)	3 (100)
	unknown	25	2	3
	p53 expression (IHC)				0.154	0.248
	p53 wt	11 (68.8)	2 (40)	8 (44.4)
	p53 alteration	5 (31.3)	3 (60)	10 (55.6)
	unknown	28	1	1
