# Supplementary material for: Impact of bone marrow involvement on outcome in relapsed and refractory transplant eligible diffuse large B-cell lymphoma and transformed indolent lymphoma
Source: PLoS One. 2020 Jul 8;15(7):e0235786. doi: 10.1371/journal.pone.0235786 (PMC7343149; doi:10.1371/journal.pone.0235786)
Supplement: S3 Table — Abbreviations: SCT: stem cell transplantation, CR: complete remission, PR: partial remission, SD: stable disease, PD: progressive disease, BMI: bone marrow infiltration, noBMI: no bone marrow infiltration, posBMI: positive bone marrow infiltration, saaIPI: secondary age adjusted International Prognostic Index, TRIL: transformed indolent lymphoma, dnDLBCL: de novo diffuse large B-cell lymphoma, SCT: stem cell transplantation, CTx: chemotherapy, COO: cell of origin, IHC: immunohistochemistry, GCB: germinal center B-cell, wt: wildtype; *response to autologous SCT. (XLSX) [file pone.0235786.s004.xlsx]

## Sheet: Tabelle1
	S3 Table. Best response to salvage therapy without SCT according to prognostic factors
		CR + PR	SD + PD
	Chararacteristics	(n =60)	(n =22)	P-value
		No. (%)	No. (%)
	Age at relapse (years)			0.12
	Median (Range)	59 (23 - 75)	59 (47 - 72)
	Sex			0.007
	Male	46 (82)	10 (18)
	Female	14 (54)	12 (46)
	saaIPI			0.06
	saaIPI <2	21 (87)	3 (13)
	saaIPI ≥2	39 (67)	19 (33)
	Bulky mass ≥7.5 cm			0.001
	no	47 (85)	8 (15)
	yes	13 (48)	14 (52)
	BMI			0.874
	noBMI	42 (74)	15 (26)
	posBMI	18 (72)	7 (28)
	duration of first complete remission
	relapse ≥12 months	26 (93)	2 (7)
	early relapse	34 (63)	20 (37)	0.004
	incomplete response	16 (57)	12 (43)	0.002
	relapse <12 months	18 (69)	8 (31)	0.026
	TRIL			0.956
	dnDLBCL	44 (73)	16 (27)
	TRIL	16 (73	6 (27)
	prior Rituximab treatment			0.228
	no	19 (83)	4 (17)
	yes	41 (70)	18 (30)
	first salvage regimen			0.382
	DHAP	29 (72)	11 (28)
	ICE	8 (57)	6 (43)
	DexaBEAM	12 (80)	3 (20)
	other	11 (85)	2 (15)
	undergone SCT			<0.001
	yes	56 (92)	5 (8)
	no	4 (19)	17 (81)
	high-dose CTx regimen			0.177*
	BEAM	28 (82)	6(18)
	TEC	8 (73)	3 (27)
	other	6 (55)	5 (45)
	COO (IHC)			1
	GCB	14 (70)	6 (30)
	nonGCB	21 (70)	9 (30)
	unknown	25 (78)	7 (22)
	p53 expression (IHC)			0.682
	p53 wt	17 (68)	8 (32)
	p53 alteration	14 (73.7)	5 (26.3)
	unknown	29 (76.3)	9 (23.7)
