# Supplementary material for: Impact of bone marrow involvement on outcome in relapsed and refractory transplant eligible diffuse large B-cell lymphoma and transformed indolent lymphoma
Source: PLoS One. 2020 Jul 8;15(7):e0235786. doi: 10.1371/journal.pone.0235786 (PMC7343149; doi:10.1371/journal.pone.0235786)
Supplement: S4 Table — Abbreviations: PFS: progression free survival, r/r: recurrent or refractory, DLBCL: diffuse large B-cell lymphoma, TRIL: transformed indolent lymphoma, HR: Hazard Ratio, CI: Confidence Interval, saaIPI: secondary age adjusted International Prognostic Index, dnDLBCL: de novo diffuse large B-cell lymphoma, SCT: stem cell transplantation, BMI: bone marrow infiltration, noBMI: no bone marrow infiltration, posBMI: positive bone marrow infiltration, conBMI: concordant bone marrow infiltration, disBMI: discordant bone marrow infiltration, SCT: stem cell transplantation, CR: complete remission, CR: complete remission, PR: partial remission, COO: cell of origin, IHC: immunohistochemistry, GCB: germinal center B-cell; *including patients not achieving complete response after front-line treatment. (XLSX) [file pone.0235786.s005.xlsx]

## Sheet: Tabelle1
			S4 Table. Prognostic factors of PFS in r/rDLBCL and r/rTRIL patients, transplant eligible
				total cohort (n =82)					landmark analysis of the transplanted cohort (n =61)
				Univariate analysis		Multivariate analysis			Univariate analysis		Multivariate analysis
			Parameters	median PFS (months)	P-value (log rank test)	HR	95% CI	P-value	median PFS (months)	P-value (log rank test)	HR	95% CI	P-value
			Age at relapse			1.01	0.99 - 1.04	0.321			1	0.98 - 1.03	0.832
			Sex		0.178	1.27	0.72 - 2.26	0.402		0.829	1.1	0.52 - 2.31	0.812
			Male	11.5					21.49
			Female	6.7					17.15
			saaIPI		0.026	1.31	0.67 - 2.56	0.425		0.114	1.43	0.67 - 3.02	0.355
			saaIPI <2	77					73.3
			saaIPI ≥2	7.82					7.79
			TRIL		0.231	1.09	0.55 - 2.18	0.797		0.225	1.66	0.72 -3.87	0.238
			dnDLBCL	16.1					33.45
			TRIL	6.97					6.44
			Bulky mass ≥7.5 cm		0.001	1.75	0.92 -3.33	0.088		0.203	1.1	0.46 - 2.65	0.838
			no	20.24					28.39
			yes	2.63					3.68
			duration of first complete remission		0.021	1.93	0.96 - 3.87	0.065		0.318	1.12	0.53 - 2.4	0.764
			<12 months*	6.87					6.44
			≥12 months	44.65					43.105
			BMI		0.055					0.043
			noBMI	17.45					28.39
			posBMI	9.2					5.06
			conBMI	9.2	0.049	2.34	1.24 - 4.44	0.009	4.44	0.025	2.52	1.17 - 5.41	0.018
			disBMI	6.01	0.463	1.93	0.58 - 6.4	0.28	5.06	0.637	0.566	0.11 - 2.81	0.486
			prior Rituximab treatment		0.273					0.529
			no	30.29					21.49
			yes	7.82					28.39
			response to 1st salvage		0.002					0.001
			no	4.01					2.69
			yes	31.97					38.87
			undergone SCT		<0.001	0.37	0.19 - 0.7	0.003
			no	2.53
			yes	20.24
			remission status before SCT							0.01	2.82	1.27 - 6.23	0.011
			CR						73.76
			≥PR						5.22
			COO (IHC)		0.203					0.512
			GCB subtype	17.45					28.39
			nonGCB subtype	6.97					21.49
			p53 expression (IHC)		0.673					0.236
			p53 wt	9					28.39
			p53 alteration	9.2					17.15
